# Supplementary material for: Diversity of myxozoans (Cnidaria) infecting Neotropical fishes in southern Mexico
Source: Sci Rep. 2023 Jul 26;13:12106. doi: 10.1038/s41598-023-38482-2 (PMC10372099; doi:10.1038/s41598-023-38482-2)
Supplement: Supplementary file 3 — Supplementary Information 3. [file 41598_2023_38482_MOESM3_ESM.xlsx]

## Sheet: Legend
Supplementary Data 3 – SSUrDNA sequences obtained in this study including fish code, host species, host organ, locality, date of collection, sequence alias, PCR combination, cloning, length of sequence, GenBank Accession Number and putative myxozoan species.

## Sheet: Suppl_Data_3
FISH CODE	HOST SPECIES	Host organ	LOCALITY	DATE OF COLLECTION (year.month.day)	SEQUENCE ALIAS	PCR combination	CLONING	LENGTH OF SEQUENCE (BP)	GenBank Accession number	PUTATIVE MYXOZOAN SPECIES
A2	Sarda sarda	Gall bladder	Alvarado, Veracruz	2014.11.12	HP171_A2	ERIB1-ERIB10; Myxgp2F-ACT1r	yes	763	OQ888279	PBTC_species_1
A2	Sarda sarda	Gall bladder	Alvarado, Veracruz	2014.11.12	A2downR	ERIB1-ERIB10; Myxgp2F-ACT1r	no-direct sequencing of PCR product	683	OQ888294	PBTC_species_1
A2	Sarda sarda	Gall bladder	Alvarado, Veracruz	2014.11.12	HP172_A2	ERIB1-ERIB10; Myxgp2F-ACT1r	yes	903	OQ888246	OUTC_species_1
A2	Sarda sarda	Gall bladder	Alvarado, Veracruz	2014.11.12	HP173_A2	ERIB1-ERIB10; Myxgp2F-ACT1r	yes	903	OQ888245	OUTC_species_1
C1	Dajaus monticola	Gall bladder	Río La Palma, Veracruz	2014.03.18	HP117_C1	ERIB1-ERIB10; Myxgp2F-ACT1r	yes	759	OQ888287	PBTC_species_3
C1	Dajaus monticola	Gall bladder	Río La Palma, Veracruz	2014.03.18	HP118_C1	ERIB1-ERIB10; Myxgp2F-ACT1r	yes	861	OQ888255	OMsCVII_species_10
C10	Astyanax sp.	Gall bladder	Río Negro, Santa María Chimalapa, Oaxaca	2014.03.23	HP122_C10	ERIB1-ERIB10; Myxgp2F-ACT1r	yes	993	OQ888237	Zschokkella guelaguetza sp. n.
C10	Astyanax sp.	Gall bladder	Río Negro, Santa María Chimalapa, Oaxaca	2014.03.23	HP121_C10	ERIB1-ERIB10; Myxgp2F-ACT1r	yes	919	OQ888242	Myxidium zapotecus sp. n.
C10	Astyanax sp.	Gall bladder	Río Negro, Santa María Chimalapa, Oaxaca	2014.03.23	HP123_C10	ERIB1-ERIB10; Myxgp2F-ACT1r	yes	919	OQ888241	Myxidium zapotecus sp. n.
C12	Paraneetroplus sp.	Gall bladder	Río Negro, Santa María Chimalapa, Oaxaca	2014.03.23	HP162_C12	ERIB1-ERIB10; Myxgp2F-ACT1r	yes	844	OQ888261	OMsCVII_species_17
C12	Paraneetroplus sp.	Gall bladder	Río Negro, Santa María Chimalapa, Oaxaca	2014.03.23	C12	ERIB1-ERIB10; Myxgp2F-ACT1r	no-direct sequencing of PCR product	804	OQ888273	OUTC_species_3
C12	Paraneetroplus sp.	Gall bladder	Río Negro, Santa María Chimalapa, Oaxaca	2014.03.23	HP161_C12	ERIB1-ERIB10; Myxgp2F-ACT1r	yes	596	OQ888296	OUTC_species_3
C12	Paraneetroplus sp.	Gall bladder	Río Negro, Santa María Chimalapa, Oaxaca	2014.03.23	HP163_C12	ERIB1-ERIB10; Myxgp2F-ACT1r	yes	995	OQ888235	OBTC_species_6
C13	Paraneetroplus sp.	Gall bladder	Río Negro, Santa María Chimalapa, Oaxaca	2014.03.23	HP124_C13	ERIB1-ERIB10; Myxgp2F-ACT1r	yes	904	OQ888244	OUTC_species_3
C13	Paraneetroplus sp.	Gall bladder	Río Negro, Santa María Chimalapa, Oaxaca	2014.03.23	HP125_C13	ERIB1-ERIB10; Myxgp2F-ACT1r	yes	995	OQ888236	OBTC_species_6
C16	Paraneetroplus bulleri	Gall bladder	Río Negro, Santa María Chimalapa, Oaxaca	2014.03.23	C16_longer_2022	ERIB1-ERIB10; Myxgp2F-ACT1r	no-direct sequencing of PCR product	1875	OQ888224	OUTC_species_3
C17	Synbranchus marmoratus	Gall bladder	Río Negro, Santa María Chimalapa, Oaxaca	2014.03.23	HP104_C17	ERIB1-ERIB10; Myxgp2F-ACT1r	yes	923	OQ888238	OBTC_species_3
C17	Synbranchus marmoratus	Gall bladder	Río Negro, Santa María Chimalapa, Oaxaca	2014.03.23	HP98_C17	ERIB1-ERIB10; Myxgp2F-ACT1r	yes	234	OQ888300	OBTC_species_2
C2	Dajaus monticola	Gall bladder	Río La Palma, Veracruz	2014.03.18	HP119_C2	ERIB1-ERIB10; Myxgp2F-ACT1r	yes	854	OQ888260	OMsCVII_species_11
C23	Profundulus punctatus	Gall bladder	El Triunfo, Chiapas	2014.03.27	HP131_C23	ERIB1-ERIB10; Myxgp2F-ACT1r	yes	888	OQ888251	OMsCVII_species_3
C25	Profundulus punctatus	Gall bladder	El Triunfo, Chiapas	2014.03.27	C25F	ERIB1-ERIB10; Myxgp2F-ACT1r	no-direct sequencing of PCR product	582	OQ888297	OMsCI_species_1
C3	Xiphophorus alvarezi	Gall bladder	Río La Palma, Veracruz	2014.03.18	HP120_C3	ERIB1-ERIB10; Myxgp2F-ACT1r	yes	860	OQ888257	OMsCVII_species_12
C4	Xiphophorus alvarezi	Gall bladder	Río La Palma, Veracruz	2014.03.18	HP165_C4	ERIB1-ERIB10; Myxgp2F-ACT1r	yes	761	OQ888282	PBTC_species_2
C4	Xiphophorus alvarezi	Gall bladder	Río La Palma, Veracruz	2014.03.18	HP166_C4	ERIB1-ERIB10; Myxgp2F-ACT1r	yes	860	OQ888256	OMsCVII_species_12
C4	Xiphophorus alvarezi	Gall bladder	Río La Palma, Veracruz	2014.03.18	C4	ERIB1-ERIB10; Myxgp2F-ACT1r	no-direct sequencing of PCR product	858	OQ888259	OMsCVII_species_12
C7	Mayaheros urophthalmus	Gall bladder	Tlacotalpan, Veracruz	2014.03.19	HP167_C7	ERIB1-ERIB10; Myxgp2F-ACT1r	yes	763	OQ888280	PBTC_species_1
C8	Awaous banana	Gall bladder	Río Negro, Santa María Chimalapa, Oaxaca	2014.03.23	Myxidium_zapotecus_C8_long_2022	See Supplementary Table 2	no-direct sequencing of PCR product	1806	OQ888226	Myxidium zapotecus sp. n.
J1	Dajaus monticola	Gall bladder	Río La Palma, Veracruz	2014.03.18	HP126_J1	ERIB1-ERIB10; Myxgp2F-ACT1r	yes	761	OQ888284	PBTC_species_4
J1	Dajaus monticola	Gall bladder	Río La Palma, Veracruz	2014.03.18	HP127_J1	ERIB1-ERIB10; Myxgp2F-ACT1r	yes	769	OQ888278	OMsCVII_species_13
J10	Profundulus punctatus	Gall bladder	El Triunfo, Chiapas	2014.03.27	J10F	ERIB1-ERIB10; Myxgp2F-ACT1r	no-direct sequencing of PCR product	791	OQ888275	OMsCI_species_1
J12	Profundulus punctatus	Gall bladder	Nueva Francia, Chiapas	2014.03.27	J12_longer_2022	ERIB1-ERIB10; Myxgp2F-ACT1r	no-direct sequencing of PCR product	1810	OQ888225	OMsCVII_species_3
J2	Poecilia mexicana	Gall bladder	Río La Palma, Veracruz	2014.03.18	HP129_J2	ERIB1-ERIB10; Myxgp2F-ACT1r	yes	892	OQ888249	OMsCVII_species_5
J2	Poecilia mexicana	Gall bladder	Río La Palma, Veracruz	2014.03.18	HP128_J2	ERIB1-ERIB10; Myxgp2F-ACT1r	yes	761	OQ888283	PBTC_species_2
J5	Dormitator maculatus	Gall bladder	Tlacotalpan, Veracruz	2014.03.19	HP92_J5	ERIB1-ERIB10; Myxgp2F-ACT1r	yes	761	OQ888285	Ellipsomyxa papantla sp. n.
J5	Dormitator maculatus	Gall bladder	Tlacotalpan, Veracruz	2014.03.19	HP93_J5	ERIB1-ERIB10; Myxgp2F-ACT1r	yes	1000	OQ888231	OBTC_species_4
J6	Rhamdia quelen	Gall bladder	Río Negro, Santa María Chimalapa, Oaxaca	2014.03.23	HP94_J6	ERIB1-ERIB10; Myxgp2F-ACT1r	yes	841	OQ888265	OMsCVII_species_15
J7	Profundulus punctatus	Gall bladder	Río Huixtla, Chiapas	2014.03.27	J7_longer_sequence_2022	ERIB1-ERIB10; Myxgp2F-ACT1r	no-direct sequencing of PCR product	1733	OQ888229	OMsCI_species_1
J8	Profundulus punctatus	Gall bladder	Río Huixtla, Chiapas	2014.03.27	HP95_J8	ERIB1-ERIB10; Myxgp2F-ACT1r	yes	843	OQ888263	OMsCVII_species_17
L2	Eleotris sp.	Gall bladder	Río La Palma, Veracruz	2014.03.18	L2_longer_2022	ERIB1-ERIB10; Myxgp2F-ACT1r	no-direct sequencing of PCR product	1775	OQ888228	OBTC_species_1
L4	Dormitator maculatus	Gall bladder	Tlacotalpan, Veracruz	2014.03.19	Zschokkella_sp_L4_long_2022	See Supplementary Table 2	no-direct sequencing of PCR product	1963	OQ888222	OBTC_species_4
M1	Gobiomorus dormitor	Gall bladder	Río La Palma, Veracruz	2014.03.18	HP97_M1	ERIB1-ERIB10; Myxgp2F-ACT1r	yes	742	OQ888290	OBTC_species_5
M8	Rhamdia quelen	Gall bladder	Río San Juan, Cristobal Obregón, Chiapas	2014.03.24	HP170_M8	ERIB1-ERIB10; Myxgp2F-ACT1r	yes	843	OQ888262	OMsCVII_species_16
N. 25 -6/2014	Poecilia sphenops	Intestine	Tlacotalpan, Veracruz	2014.06.07	A25_int	ERIB1-ERIB10; Myxgp2F-ACT1r	no-direct sequencing of PCR product	789	OQ888276	OMsCVII_species_7
N.10-3/2015	Maskaheros regani	Gall bladder	Río Grande, Matías Romero, Oaxaca	2015.03.25	N10	ERIB1-ERIB10; Myxgp2F-ACT1r	no-direct sequencing of PCR product	743	OQ888289	PBTC_species_2
N.11-3/2015	Vieja fenestrata	Gall bladder	Río Grande, Matías Romero, Oaxaca	2015.03.25	HP177_N11	ERIB1-ERIB10; Myxgp2F-ACT1r	yes	824	OQ888268	OMsCVII_species_8
N.11-3/2015	Vieja fenestrata	Gall bladder	Río Grande, Matías Romero, Oaxaca	2015.03.25	HP178_N11	ERIB1-ERIB10; Myxgp2F-ACT1r	yes	904	OQ888243	OUTC_species_5
N.1-3/2015	Mayaheros urophthalmus	Gall bladder	Tlacotalpan, Veracruz	2015.03.21	HP174_N1	ERIB1-ERIB10; Myxgp2F-ACT1r	yes	824	OQ888269	OMsCVII_species_8
N.1-3/2015	Mayaheros urophthalmus	Gall bladder	Tlacotalpan, Veracruz	2015.03.21	HP175_N1	ERIB1-ERIB10; Myxgp2F-ACT1r	yes	879	OQ888252	OMsCI_species_3
N.13-3/2015	Parachromis friedrichsthalii	Gall bladder	Río Grande, Matías Romero, Oaxaca	2015.03.26	15_1344_003_N13	ERIB1-ERIB10; Myxgp2F-ACT1r	no-direct sequencing of PCR product	775	OQ888277	OUTC_species_2
N.16-3/2015	Thorichthys maculipinnis	Gall bladder	Río Grande, Matías Romero, Oaxaca	2015.03.25	N16	ERIB1-ERIB10; Myxgp2F-ACT1r	no-direct sequencing of PCR product	797	OQ888274	OUTC_species_4
N.19-3/2015	Awaous banana	Gall bladder	Río Grande, Matías Romero, Oaxaca	2015.03.26	HP180_N19	ERIB1-ERIB10; Myxgp2F-ACT1r	yes	998	OQ888233	OBTC_species_7
N.19-3/2015	Awaous banana	Gall bladder	Río Grande, Matías Romero, Oaxaca	2015.03.26	HP179_N19	ERIB1-ERIB10; Myxgp2F-ACT1r	yes	919	OQ888240	Myxidium zapotecus sp. n.
N.21-3/2015	Dajaus monticola	Gall bladder	Río Grande, Matías Romero, Oaxaca	2015.03.26	Myxobolus_zoqueus_N21_long_2022	See Supplementary Table 2	no-direct sequencing of PCR product	1804	OQ888227	Myxobolus zoqueus sp. n.
N.22-3/2015	Profundulus punctatus	Gall bladder	Río los Perros, Santa María, Oaxaca	2015.03.26	HP181_N22	ERIB1-ERIB10; Myxgp2F-ACT1r	yes	861	OQ888254	OMsCVII_species_14
N.23-3/2015	Profundulus punctatus	Gall bladder	Río los Perros, Santa María, Oaxaca	2015.03.26	N23	ERIB1-ERIB10; Myxgp2F-ACT1r	no-direct sequencing of PCR product	829	OQ888267	OMsCVII_species_3
N.24-3/2015	Dajaus monticola	Gall bladder	Río Grande, Matías Romero, Oaxaca	2015.03.26	HP182_N24	ERIB1-ERIB10; Myxgp2F-ACT1r	yes	863	OQ888253	Myxobolus zoqueus sp. n.
N.24-3/2015	Dajaus monticola	Gall bladder	Río Grande, Matías Romero, Oaxaca	2015.03.26	HP183_N24	ERIB1-ERIB10; Myxgp2F-ACT1r	yes	920	OQ888239	Myxidium zapotecus sp. n.
N.26-3/2015	Awaous banana	Gall bladder	Río Grande, Matías Romero, Oaxaca	2015.03.26	Zschokkella_guelaguetza_N26_long_2022	See Supplementary Table 2	no-direct sequencing of PCR product	1926	OQ888223	Zschokkella guelaguetza sp. n.
N.30-3/2015	Profundulus punctatus	Gall bladder	Río los Perros, Santa María, Oaxaca	2015.03.26	N30	ERIB1-ERIB10; Myxgp2F-ACT1r	no-direct sequencing of PCR product	816	OQ888271	OMsCVII_species_3
N.32-3/2015	Profundulus punctatus	Gall bladder	Río los Perros, Santa María, Oaxaca	2015.03.26	N32	ERIB1-ERIB10; Myxgp2F-ACT1r	no-direct sequencing of PCR product	898	OQ888248	OMsCVII_species_3
N.35-3/2015	Vieja zonata	Gall bladder	Río Tequisistlán, Oaxaca	2015.03.26	N35R	ERIB1-ERIB10; Myxgp2F-ACT1r	no-direct sequencing of PCR product	816	OQ888270	OUTC_species_2
N.4-3/2015	Dormitator maculatus	Gall bladder	Tlacotalpan, Veracruz	2015.03.21	Ellipsomyxa_papantla_N4_long_2022	See Supplementary Table 2	no-direct sequencing of PCR product	1603	OQ888230	Ellipsomyxa papantla sp. n.
N4_2_oldA4	Dormitator maculatus	Gall bladder	Tlacotalpan, Veracruz	2015.03.21	N4_2_oldA4	ERIB1-ERIB10; Myxgp2F-ACT1r	no-direct sequencing of PCR product	752	OQ888288	OUTC_species_1
N.44-3/2015	Profundulus oaxacae	Gall bladder	Río Los Sabinos, Oaxaca	2015.03.29	N44	ERIB1-ERIB10; Myxgp2F-ACT1r	no-direct sequencing of PCR product	833	OQ888266	OMsCI_species_2
N.45-3/2015	Profundulus oaxacae	Gall bladder	Río Los Sabinos, Oaxaca	2015.03.29	N45	ERIB1-ERIB10; Myxgp2F-ACT1r	no-direct sequencing of PCR product	811	OQ888272	OMsCVII_species_4
N.47-3/2015	Profundulus oaxacae	Gall bladder	Río Los Sabinos, Oaxaca	2015.03.29	HP189_N47	ERIB1-ERIB10; Myxgp2F-ACT1r	yes	859	OQ888258	OMsCI_species_2
N.6-3/2015	Dormitator maculatus	Intestine	Tlacotalpan, Veracruz	2015.03.21	N6(A6)_int	ERIB1-ERIB10; Myxgp2F-ACT1r	no-direct sequencing of PCR product	706	OQ888292	OMsCVII_species_5
N.7-3/2015	Dormitator maculatus	Gall bladder	Tlacotalpan, Veracruz	2015.03.21	HP176_N7	ERIB1-ERIB10; Myxgp2F-ACT1r	yes	996	OQ888234	OBTC_species_4
N.8-3/2015	Rhamdia guatemalensis	Kidney	Catemaco, Veracruz	2015.03.24	N8_kidney	ERIB1-ERIB10; Myxgp2F-ACT1r	no-direct sequencing of PCR product	761	OQ888281	OMsCVII_species_18
N.8-3/2015	Rhamdia guatemalensis	Intestine	Catemaco, Veracruz	2015.03.24	HP188_N8	ERIB1-ERIB10; Myxgp2F-ACT1r	yes	842	OQ888264	OMsCVII_species_18
P1	Dajaus monticola	Gall bladder	Río La Palma, Veracruz	2014.03.18	P1down	ERIB1-ERIB10; Myxgp2F-ACT1r	no-direct sequencing of PCR product	732	OQ888291	PBTC_species_3
P1	Dajaus monticola	Gall bladder	Río La Palma, Veracruz	2014.03.18	P1upF	ERIB1-ERIB10; Myxgp2F-ACT1r	no-direct sequencing of PCR product	697	OQ888293	OMsCVII_species_9
P3	Poecilia mexicana	Gall bladder	Río La Palma, Veracruz	2014.03.18	HP132_P3	ERIB1-ERIB10; Myxgp2F-ACT1r	yes	441	OQ888299	OMsCVII_species_1
P3	Poecilia mexicana	Gall bladder	Río La Palma, Veracruz	2014.03.18	HP133_P3	ERIB1-ERIB10; Myxgp2F-ACT1r	yes	441	OQ888298	OMsCVII_species_1
P4	Poecilia mexicana	Gall bladder	Tlacotalpan, Veracruz	2014.03.19	HP101_P4	ERIB1-ERIB10; Myxgp2F-ACT1r	yes	889	OQ888250	OMsCVII_species_2
P5	Dormitator maculatus	Gall bladder	Tlacotalpan, Veracruz	2014.03.19	HP89_P5	ERIB1-ERIB10; Myxgp2F-ACT1r	yes	761	OQ888286	Ellipsomyxa papantla sp. n.
P5	Dormitator maculatus	Gall bladder	Tlacotalpan, Veracruz	2014.03.19	HP91_P5	ERIB1-ERIB10; Myxgp2F-ACT1r	yes	903	OQ888247	OBTC_species_4
P5	Dormitator maculatus	Gall bladder	Tlacotalpan, Veracruz	2014.03.19	HP90_P5	ERIB1-ERIB10; Myxgp2F-ACT1r	yes	1000	OQ888232	OBTC_species_4
P9	Xiphophorus sp.	Gall bladder	Río La Palma, Veracruz	2014.03.22	P9R	ERIB1-ERIB10; Myxgp2F-ACT1r	no-direct sequencing of PCR product	602	OQ888295	OMsCVII_species_6
