# Supplementary material for: Diversity of myxozoans (Cnidaria) infecting Neotropical fishes in southern Mexico
Source: Sci Rep. 2023 Jul 26;13:12106. doi: 10.1038/s41598-023-38482-2 (PMC10372099; doi:10.1038/s41598-023-38482-2)
Supplement: Supplementary file 4 — Supplementary Information 4. [file 41598_2023_38482_MOESM4_ESM.xlsx]

## Sheet: Legend
Supplementary Data 4 –Comparison of Myxidium spp., Zschokkella spp., Ellipsomyxa spp. and Myxobolus spp. host, localities and morphological data of myxospores and polar capsules. Measurements are in micrometers. NA: not available or not described

## Sheet: Myxidium spp.
Species	Type Host	Locality	Organ	Myxospore shape	Myxospore length	Myxospore width	Myxospore thickness	Polar capsule shape	Polar capsule length (or diameter)	Polar capsule width	Polar tubule coils	Ornamentation/striations	Reference
Myxidium amazonense Mathews, Silva, Maia & Adriano, 2015	Corydoras melini	Brazil	Gall bladder	Elongated, and lightly arcuate in valval view, with their boides tapering slowly and ending in rounded extremities	17.0 +/-0.9 (16.1-17.9)	3.7 +/- 0.7 (3.0-4.4)	NA	NA	5.4 +/- 0.5 (4.9-5.9)	3.4 +/- 0.6 (2.8-4.0)	4 to 5	9 to 10	Mathews PD, Silva MR, Maia AA, Adriano EA. 2015. Ultrastructure and ssrRNA sequencing of Myxidium amazonense n. sp. a myxosporean parasite of Corydoras melini from the Rio Negro river, Amazonas state, Brazil. Parasitology Research, 114, 4675–4683.
Myxidium coryphaenoidium Noble, 1966	Coryphaenoides sp.	Mexico	Gall bladder	Straight, ends rounded, few slightly S shpaed	23.3 (18.8-26.0)	5.0 (3.1-6.0)	NA	NA	6.6 (4.2-7.5) long	NA	6 to 7	10 to 11	Noble, E. R. (1966). Myxosporida in deepwater fishes. Journal of Parasitology, 52, 685–690.
Myxidium eminentis Ishizaki, 1957	Luciogobius guttatus	Japan	Gall bladder	Fusiform in frontal view and spindle shaped in side view	13.0 (11.6-14.9)	7.2 (6.1-8.3)	6.4 (5.9-6.2)	NA	4.4	3.3	NA	9 to 11	Eiras JC, Saraiva A, Cruz CF, Santos MJ, Fiala I. 2011. Synopsis of the species of Myxidium Bütschli, 1882 (Myxozoa: Myxosporea: Bivalvulida). Systematic Parasitology, 80, 81-116.
Myxidium glossogobi Chakravarty, 1939	Glossogobius giuris	India	Gall bladder	Elongantely oval with rounded extremities	(12-15)	(8.5-10)	NA	Pyriform	(3.1-4.1) long	NA	NA	No	Chakravarty M. 1939. Studies on myxosporidia from the fishes of Bengal with a note on the myxosporidian infection in aquaria fishes. Archiv für Protistenkunde, 92, 169–178.
Myxidium kudoi Meglitsch, 1937	Ictalurus furcatus	USA	Gall bladder	Bluntly rounded at the extremeties	10.54 (10.2-11.9)	4.75 (4.2-6.0)	NA	Subspherical	2.66 (2.5-3.5) diameter	NA	NA	7	Meglitsch PA. 1937. On some new and known myxosporidia of the fishes of Illinois. Journal of Parasitology, 23, 467–477.
Myxidium kudoi Meglitsch, 1937	Ictalurus furcatus	USA	Gall bladder	Oblong with rounded ends	11.6 (10.8-12.6)	5.7 (4.7-6.6)	3.6 (2.5-5.0)	Subspherical	3.4 (2.7-3.9)	3.1 (2.4-3.5)	2 to 4	7 to 9	Woodyard ET, Rosser TG, McAllister CT. 2020. Morphological and Molecular Characterisation of Myxidium kudoi Meglitsch, 1937 from the Blue Catfish Ictalurus furcatus, Valenciennes in Oklahoma, USA. Acta Parasitologica, 65, 388–395.
Myxidium phyllium (Davis, 1917)	Gambusia affinis	USA	Gall bladder	Fusiform, slightly truncated at each end where capsules open	11	8	NA	NA	3	NA	NA	NA	Davis HS. 1917. The Myxosporidia of the Beaufort region, a systematic and biological study. Bulletin of the Bureau of Fisheries, 35, 199-252.
Myxidium phyllium (Davis, 1917)	Gambusia affinis	USA	Gall bladder	Fusiform to ellipsoid with rounded to slightly pointed ends	11.8 (10.9-12.6)	7.1 (6.2-7.9)	6.4 (5.8-6.8)	Rounded	3.3 (2.6-4.0)	3.4 (3.0-4.2)	3 to 4	7 to 9	Stilwell JM, Rosser TG, Woodyard ET, Richardson BM, López-Porras A, Leary JH, Mischke CC, Camus AC, Griffin MJ. 2021. Characterisation of myxozoan fauna of western mosquitofish, Gambusia affinis (Baird and Gerard) (Cyprinodontiformes: Poeciliidae), inhabiting experimental catfish ponds in Mississippi, USA. Systematic Parasitology, 98, 423–441.
Myxidium pseudocuneiforme Chen, Zhang, Whipps, Yang & Zhao, 2021	Cyprinus carpio	China	Gall bladder	Arc-shaped with myxospore poles curved towards one side, sometimes fusiform with pointed ends towards opposite side	12.5 +/- 0.3 (12.0-13.1)	5.4 +/- 0.3 (4.8-6.1)	5.2 +/- 0.4 (4.9-6.2)	Pyriform	3.9 +/- 0.2 (3.5-4.2)	2.6 +/- 0.1 (2.5–2.8)	5 to 6	6 to 8	Chen W, Zhang D, Whipps CM, Yang C, Zhao Y. 2021. Description of Myxidium pseudocuneiforme n. sp. (Myxosporea: Myxidiidae) from Cyprinus carpio in China, with the resolution on a taxonomic dilemma of Myxidium cuneiforme. Journal of Eukaryotic Microbiology, 68, e12859.
Myxidium truttae Léger, 1930	Salmo trutta	France	Gall bladder	Broadly fusiform, curved slightly to one side in sutural view	(11-12)	(7-7.3)	NA	Nearly spherical	3.75 diameter	NA	NA	NA	Léger L. 1930. Myxosporidies nouvelles ou peu connues du genre “Myxidium” chez les poissons d’eau douce.Travaux du Laboratoire d'hydrobiologie et de pisciculture de l'Université de Grenoble, 1931: 231–242.
Myxidium whippsi McAllister, Cloutman, Leis & Robison, 2022	Esox niger	USA	Gall bladder	Elliptoid in valvular view or rhomboid in sutural view slightly concave, some with slightly pointed ends	8.7 (7.7-9.8)	5.1 (4.3-6.0)	NA	Round to subcircular	2.5 (2.2-3.2)	2.4 (2.0-2.7)	3 to 5	5	McAllister CT, Cloutman DG, Leis EM, Robison HW. 2022. A new species of Myxidium (Cnidaria: Myxosporea: Myxidiidae) from the gallbladder of pickerels, Esox spp. (Esociformes: Esocidae), from southwestern Arkansas, USA. Systematic Parasitology, 99, 611–620.
Myxidium zapotecus sp. n.	Awaous banana	Mexico	Gall bladder	Fusiform in valvular view, ellipsoidal in sutural view	12.5 +/- 1.3 (10.8-14.4)	8.6 +/- 1.2 (7.0-11.3)	6.3 +/- 0.5 (5.6-7.1)	Subspherical	4.2 +/-0.6 (3.1-5.4)	3.4 +/-0.6 (2.6-4.6)	3	9 to 10	Present study
NA: not available or not described

## Sheet: Zschokkella spp.
Species	Type Host	Locality	Organ	Myxospore shape	Myxospore length	Myxospore width	Myxospore thickness	Polar capsule shape	Polar capsule length (or diameter)	Polar capsule width	Polar tubule coils	Ornamentation	Reference
Zschokkella auratis Rocha, Casal, Rangel, Severino, Castro, Azevedo & Santos, 2013	Sparus aurata	Portugal	Gall bladder	Ellipsoidal in sutural view and slightly semi-circular in valvular view, with rounded ends	9.5 +/- 0.3 (8.7-10.3)	7.1 +/- 0.4 (6.5-8.0)	NA	Subspherical	3.7 +/- 0.3 (3.0-4.1)	3.0 +/- 0.2 (2.6-3.2)	4 to 5	10 to 11 ridges	Rocha S, Casal G, Rangel L, Severino R, Castro R, Azevedo C, Santos MJ. 2013. Ultrastructural and phylogenetic description of Zschokkella auratis sp. nov. (Myxozoa), a parasite of the gilthead seabream Sparus aurata. Diseases of Aquatic Organisms, 107, 19–30.
Zschokkella balistoidi Heiniger & Adlard, 2014	Balistoides viridescens	Australia	Gall bladder	Ellipsoidal or elongate ovoid, one spore valve often slightly falttened or concave	11.1 +/- 0.5 (9.8-12.3)	6.3 +/- 0.6 (5.4-7.8)	NA	Subspherical	3.0 +/- 0.4 (1.8-3.8)	2.4 +/- 0.4 (1.8-3.7)	3	10 to 11 striations	Heiniger H, Adlard RD. 2014. Relatedness of novel species of Myxidium Bütschli, 1882, Zschokkella Auerbach, 1910 and Ellipsomyxa Køie, 2003 (Myxosporea: Bivalvulida) from the gall bladders of marine fishes (Teleostei) from Australian waters. Systematic Parasitology, 87, 47–72.
Zschokkella epinepheli Bouderbala, Rangel, Santos & Bahri 2020	Epinephelus aeneus	Tunisia	Gall bladder	Ovoid in valvular view and ellipsoidal in sutural view with rounded ends	10.0 ± 1.7 (8.0–11.0)	7.0 ± 0.3 (6.6–7.5)	NA	Pyriform	3.0 ± 0.2 (2.8–3.6)	2.3 ± 0.3 (1.8–2.7)	3 to 4	12 to 14 striations	Bouderbala K, Rangel LF, Santos MJ, Bahri S. 2020. Zschokkella epinepheli n. sp. (Myxosporea: Myxidiidae) infecting the gallbladder of the white grouper Epinephelus aeneus (Serranidae) from Tunisian waters. Parasitology Research, 120, 45–54.
Zschokkella fujitai Ozaki & Isizaki, 1941	Tridentiger obscurus	Japan	Gall bladder	Elongate-ovoidal	13.5	6.5	6.5	Spheroidal	5.1	3.7	NA	10	Matsche MA, Yurakhno V, Zhang J, Sato H. 2020. Synopsis of the species of the genus Zschokkella Auerbach, 1910 (Myxozoa: Bivalvulida: Myxidiidae). Systematic Parasitology, 98, 25–55.
Zschokkella glossogobii Kalavati & Vaidehi, 1991	Glossogobius giuris	India	Gall bladder	Broadly oval	10.6 (9.6-11.4)	7.0 (6.4-8.0)	NA	Spherical	1.8 (1.4-2.4)	NA	2	No	Matsche MA, Yurakhno V, Zhang J, Sato H. 2020. Synopsis of the species of the genus Zschokkella Auerbach, 1910 (Myxozoa: Bivalvulida: Myxidiidae). Systematic Parasitology, 98, 25–55.
Zschokkella gobidiensis Sarkar & Ghosh, 1991	Glossogobius giuris	India	Gall bladder	Ellipsoidal	12.25 +/-0.92 (10.0-13.5)	7.20 +/- 0.65 (6.0-9.0)	NA	Ovoidal to spherical	3.35 +/- 0.40 (3.0-4.0) diameter	NA	2 to 4	Smooth	Sarkar N, Ghosh S. 1991. Two new myxosporidia (Myxozoa: Myxidiidae) from freshwater fishes of west Bengal, India. Uttar Pradesh Journal of Zoology, 11, 54–58.
Zschokkella nova Klokačewa, 1914	Carassius carassius	Russia	Gall bladder	Elongated with irregular contour	9.5-11.5	6.5-7.0	NA	Round	3-3.5 diameter	NA	NA	Striations present	Klokačewa S. 1914. Ueber die Myxosporidien der Karausche. Zoologischer Anzeiger, 44, 182–186.	Kudo, R. R. (1919). Studies on Myxosporidia: A synopsis of genera and species of Myxosporidia. Illinois Biological Monographs No. 158, 3–4, 1–265.
Zschokkella soleae Yemmen, Marton, Bahri & Eszterbauer, 2013	Solea solea	Tunisia	Gall bladder	Ellipsoidal in frontal view with rounded ends	13.8 +/- 0.38 (13.6-14.4)	10.86 +/- 0.4 (10.4-11.2)	NA	Spherical	3.6 +/- 0.43 (3.2-4)	NA	4 to 5	8 to 9 striations	Yemmen C. Marton S, Bahri S, Eszterbauer E. 2013, Morphology, seasonality and phylogeny of Zschokkella soleae sp. n. (Myxozoa, Myxosporea) parasite of Solea solea (L.) (Pleuronectiformes, Soleidae) from Ghar El Melh Lagoon, Tunisia. Journal of Fish Diseases, 36, 871-879.
Zschokkella trachini Azizi, Rangel, Castro, Santos & Bahri, 2016	Trachinus draco	Tunisia	Gall bladder	Subovoid in frontal view with rounded ends	15.2 +/- 0.6 (14.4-16.0)	9.8 +/- 0.7 (9.0-10.8)	NA	Spherical	4.0 +/-0.4 (3.6-4.5) diameter	NA	3 to 4	7 to 8 ridges	Azizi R, Rangel LF, Castro R, Santos MJ, Bahri S. 2016. Morphology, seasonality and phylogeny of Zschokkella trachini n. sp. (Myxozoa, Myxosporea) infecting the gallbladder of greater weever Trachinus draco (L.) from Tunisian waters. Parasitology Research, 115, 4129–4138.
Zschokkella guelaguetza sp. n.	Awaous banana	Mexico	Gall bladder	Ellipsoidal in sutural view and slightly semicircular in valvular view	10.9 ± 0.4 (9.9-11.9)	6.2 ± 0.6 (5.6–7.5)	7.0 ± 0.4 (6.1–7.3)	Subspherical	3.2 ± 0.3 (2.6–3.7)	2.8 ± 0.2 (2.2–3.2)	2 to 3	With surface ridges	Present study
NA: not available or not described

## Sheet: Ellipsomyxa spp.
Species	Type Host	Locality	Organ	Myxospore shape	Myxospore length	Myxospore width	Myxospore thickness	Polar capsule shape	Polar capsule length (or diameter)	Polar capsule width	Polar tubule coils	Ornamentation/striations	Reference
Ellipsomyxa adlardi Whipps & Font, 2013	Gobiosoma bosc	USA	Gall bladder	Ovoid	12.4 +/- 0.18 (11.3-14.4)	7.7 +/-0.10 (7.1-8.8)	7.8+/-0.23 (7.1-9.0)	Round	4.3 +/-0.06 (3.9-4.9)	3.6 +/- 0.03 (3.3–4.1)	5 or 6	NA	Whipps CM, Font WF. 2013. Interaction of Two Myxozoan Parasites from Naked Goby Gobiosoma bosc , in Lake Pontchartrain, Louisiana. Journal of Parasitology, 99, 441-447.
Ellipsomyxa amazonensis Zatti, Atkinson, Maia, Correa, Bartholomew & Adriano, 2018	Brachyplatystoma rousseauxii	Brazil	Gall bladder	Ellipsoidal	12.8 (12.3-13.6)	7.6(6.7-8.7)	NA	Pyriform	3.8 (3.8-4)	3.1 (2.5-3.4)	2 or 3	NA	Zatti SA, Atkinson SD, Maia A, Corrêa LL, Bartholomew JL, Adriano E A. 2018. Novel Myxobolus and Ellipsomyxa species (Cnidaria: Myxozoa) parasiting Brachyplatystoma rousseauxii (Siluriformes: Pimelodidae) in the Amazon basin, Brazil. Parasitology International, 67, 612–621.
Ellipsomyxa apogoni Heiniger & Adlard, 2014	Apogon doederleini	Australia	Gall bladder	Ellipsoidal in sutural view and ovoid in valvular view	10.2 ± 0.6 (8.8–11.1)	6.9 ± 0.7 (6.0–9.1)	NA	Pyriform	3.7 ± 0.5 (2.9–4.8)	2.7 ± 0.3 (2.1–3.4)	2 or 3	5 to 9 longitudinal striations	Heiniger H, Adlard RD. 2014. Relatedness of novel species of Myxidium Bütschli, 1882, Zschokkella Auerbach, 1910 and Ellipsomyxa Køie, 2003 (Myxosporea: Bivalvulida) from the gall bladders of marine fishes (Teleostei) from Australian waters. Systematic parasitology, 87, 47–72.
Ellipsomyxa arariensis Da Silva, Matos, Lima, Furtado, Hamoy & Matos, 2018	Pygocentrus nattereri	Brazil	Gall bladder	Ellipsoidal	12.6 (12.0–13.4)	7.3 (6.7–8.0)	NA	Pyriform	3.5 (3.4–4.0)	2.6 (2.5–3.2)	5 or 6	NA	da Silva DT, Matos PS, Lima AM, Furtado AP, Hamoy I, Matos ER. 2018. Ellipsomyxa arariensis n. sp. (Myxozoa: Ceratomyxidae), a new myxozoan parasite of Pygocentrus nattereri Kner, 1858 (Teleostei: Characidae) and Pimelodus ornatus Kner, 1858 (Teleostei: Pimelodidae) from Marajó Island, in the Brazilian Amazon region. Parasitology Research, 117, 3537–3545.
Ellipsomyxa ariusi Chandran, Zacharia, Sathianandan & Sanil, 2020	Arius arius	India	Gall bladder	Ellipsoid or elongate-oval	10.1 (9.0-12.0)	7.7 (7.1-8.7)	6.8 (6.2-8.2)	Oval to pyriform	2.8 (2.1-3.7)	2.5 (1.6-3.0)	4 or 5	NA	Chandran A, Zacharia PU, Sathianandan TV, Sanil NK. 2020. Ellipsomyxa ariusi sp. nov. (Myxosporea: Ceratomyxidae), a new myxosporean infecting the gallbladder of threadfin sea catfish Arius arius in India. Diseases of Aquatic Organisms, 142, 83–97.
Ellipsomyxa arothroni Heiniger & Adlard, 2014	Arothron hispidus	Australia	Gall bladder	Ovoid	15.4 ± 1.3 (12.3–17.7)	11.7 ± 0.9 (9.9–13.6)	NA	Pyriform	6.6 ± 0.6 (5.4–7.9)	4.5 ± 0.4 (3.9–5.4)	4	NA	Heiniger H, Adlard RD. 2014. Relatedness of novel species of Myxidium Bütschli, 1882, Zschokkella Auerbach, 1910 and Ellipsomyxa Køie, 2003 (Myxosporea: Bivalvulida) from the gall bladders of marine fishes (Teleostei) from Australian waters. Systematic parasitology, 87, 47–72.
Ellipsomyxa boleophthalmi Vandana, Poojary, Tripathi, Pavan-Kumar, Pratapa, Sanil & Rajendran, 2021	Boleophthalmus dussumieri	India	Gall bladder	Ellipsoidal and elongated	9.8 +/- 0.5 (9.0-10.7)	7.2 +/- 0.6 (6.0-7.8)	NA	Spherical	2.8 +/- 0.3 (2.6-2.8)	NA	3 or 4	NA	Vandana VR, Poojary N, Tripathi G, Pavan-Kumar A, Pratapa MG, Sanil NK, Rajendran KV. 2021. A novel myxozoan parasite, Ellipsomyxa boleophthalmi sp. nov. (Myxozoa: Ceratomyxidae) in the brackishwater fish, Boleophthalmus dussumieri Valenciennes, 1837 (Perciformes: Gobiidae) from India. Parasitology Research, 120, 1269–1279. https://doi.org/10.1007/s00436-021-07084-0
Ellipsomyxa fusiformis (Davis, 1917)	Sphyrna zygaena (L.) (= Cestracion zygaena)	USA	Gall bladder	Elliptical, fusiform	9	NA	16	Spherical	4.5	NA	NA	NA	Gunter N, Adlard R. 2010. The demise of Leptotheca Thélohan, 1895 (Myxozoa: Myxosporea: Ceratomyxidae) and assignment of its species to Ceratomyxa Thélohan, 1892 (Myxosporea: Ceratomyxidae), Ellipsomyxa Køie, 2003 (Myxosporea: Ceratomyxidae), Myxobolus Bütschli, 1882 and Sphaerospora Thélohan, 1892 (Myxosporea: Sphaerosporidae). Systematic Parasitology, 75, 81–104.
Ellipsomyxa gobii Køie, 2003	Pomatoschistus microps	Denmark	Gall bladder, hepatic and bile ducts	Ellipsoid	7.0 (6.6–7.5)	8.7 (8.0–9.0)	11.6 (10.8–12.0)	Spherical	3.1 (3.0–3.2)	NA	6 or 7	NA	Køie M. 2003. Ellipsomyxa gobii gen. et sp. n. (Myxozoa: Ceratomyxidae) in the common goby Pomatoschistus microps (Teleostei: Gobiidae ) from Denmark. Folia Parasitologica, 50, 269–271.
Ellipsomyxa gobioides Azevedo, Videira, Casal, Matos, Oliveira, Al-Quraishy & Matos, 2013	Gobioides broussonnetii	Brazil	Gall bladder	Ellipsoidal	6.8 (6.5-7.0)	7.2 (6.9-7.5)	13.1 (12.8-13.5)	Ellipsoidal	4.6 (4.3-4.8)	2.5 (2.1-2.7)	5 or 6	NA	Azevedo C, Videira M, Casal G, Matos P,Oliveira E, Al-Quraishy S, Matos, E. 2013. Fine structure of the plasmodia andmyxospore of Ellipsomyxa gobioides n. sp. (Myxozoa) found in the gallbladder of Gobioides broussonnetii (Teleostei:Gobiidae) from the lower Amazon River. Journal of Eukaryotic Microbiology, 60, 490–496.
Ellipsomyxa kalthoumi Thabet, Tlig-Zouari, Al Omar & Mansour, 2016	Liza saliens	Tunisia	Gall bladder	Ellipsoidal	17.2 (13-21)	13.2 (10-15)	NA	Spherical	5–6 (5.5)	NA	9	NA	Thabet A, Tlig-Zouari S, Al Omar SY, Mansour L. 2016. Molecular and morphological characterisation of two species of the genus Ellipsomyxa Køie, 2003 (Ceratomyxidae) from the gall-bladder of Liza saliens (Risso) off Tunisian coasts of the Mediterranean. Systematic Parasitology, 93, 601–611.
Ellipsomyxa manilensis Heiniger & Adlard, 2014	Arothron manilensis	Australia	Gall bladder	Ovoid	15.2 ± 1.1 (13.8–17.1)	11.8 ± 1.1 (10.2–13.3)	NA	Subspherical to pyriform	5.6 ± 0.6 (4.6–6.6)	4.5 ± 0.3 (4.2–5.0)	3 or 4	Not discernible	Heiniger H, Adlard RD. 2014. Relatedness of novel species of Myxidium Bütschli, 1882, Zschokkella Auerbach, 1910 and Ellipsomyxa Køie, 2003 (Myxosporea: Bivalvulida) from the gall bladders of marine fishes (Teleostei) from Australian waters. Systematic parasitology, 87, 47–72.
Ellipsomyxa mugilis (Sitja-Bobadilla & Alvarez-Pellitero, 1993)	Liza saliens	Spain	Gall bladder	Oval	11.5 (10-13.5)	7.3 (5.5-9)	6.8 (5.5-8)	Subspherical	2.9 (2.7-4)	NA	5	NA	Sitjà-Bobadilla A, Alvarez-Pellitero P. 1993. Zschokkella mugilis n. sp. (Myxosporea: Bivalvulida) from mullets (Teleostei: Mugilidae) of Mediterranean waters: Light and electron microscopic description. Journal of Eukaryotic Microbiology, 40, 755–764.
Ellipsomyxa nigropunctatis Heiniger & Adlard, 2014	Arothron nigropunctatus	Australia	Gall bladder	Ovoid	13.8 ± 1.1 (11.9–16.3)	9.9 ± 1.5 (8.0–12.9)	NA	Pyriform	4.7 ± 0.6 (3.5–5.7)	3.6 ± 0.5 (2.8–4.6)	5	NA	Heiniger H, Adlard RD. 2014. Relatedness of novel species of Myxidium Bütschli, 1882, Zschokkella Auerbach, 1910 and Ellipsomyxa Køie, 2003 (Myxosporea: Bivalvulida) from the gall bladders of marine fishes (Teleostei) from Australian waters. Systematic parasitology, 87, 47–72.
Ellipsomyxa paraensis Zatti, Maia & Adriano, 2020	Cichla monoculus	Brazil	Gall bladder	Ellipsoidal	11.5 (10.5-12.4)	7.5 (6.6-8.6)	NA	Pyriform	3.2 (2.1-3.9)	2.6 (2-3.3)	2 or 3	NA	Zatti SA, Maia A, Adriano EA. 2020. Growing diversity supports radiation of an Ellipsomyxa lineage into the Amazon freshwater: Description of two novel species parasitizing fish from Tapajós and Amazon rivers. Acta tropica, 211, 105616.
Ellipsomyxa plagioscioni Zatti, Maia & Adriano, 2020	Plagioscion squamosissimus	Brazil	Gall bladder	Ellipsoid	11.1 (10.2–12.8)	6.6 (5.6–7.6)	NA	Pyriform	3.8 (3.2-4.4)	2.8 (2.3-3.3)	5 or 6	NA	Zatti SA, Maia A, Adriano EA. 2020. Growing diversity supports radiation of an Ellipsomyxa lineage into the Amazon freshwater: Description of two novel species parasitizing fish from Tapajós and Amazon rivers. Acta tropica, 211, 105616.
Ellipsomyxa syngnathi Køie & Karlsbakk, 2009	Syngnathus typhle	Denmark	Gall bladder	Ellipsoid	6.8 (6.3–7.2)	8.1 (7.2–8.6)	10.0 (9.0–10.8)	Pyriform	3.6 (3.2–4.1)	2.9 (2.7–3.2)	5 or 6	NA	Køie M, Karlsbakk E. 2009. Ellipsomyxa syngnathi sp. n. (Myxozoa, Myxosporea) in the pipefish Syngnathus typhle and S. rostellatus (Teleostei, Syngnathidae) from Denmark. Parasitology Research, 105, 1611–1616.
Ellipsomyxa tucujuensis Ferreira, da Silva, de Carvalho, Bittencourt, Hamoy, Matos, & Videira, 2021	Satanoperca jurupari	Brazil	Gall bladder	Ellipsoid	10.11 +/- 0.86	7.81 +/- 1.14	NA	Subspherical	3.12 +/- 0.53	2.5 +/- 0.32	5 to 6	NA	Ferreira R, da Silva DT, de Carvalho AA, Bittencourt LS, Hamoy I, Matos E, Videira M. 2021. Ellipsomyxa tucujuensis n. sp. (Myxozoa: Ceratomyxidae), a parasite of Satanoperca jurupari (Osteichthyes: Cichlidae) from the Brazilian Amazon. Parasitology International, 83, 102332.
Ellipsomyxa papantla sp. n.	Dormitator maculatus	Mexico	Gall bladder	Ovoid in valvular view and ellipsoidal in sutural view	12.9 +/- 0.8 (11.8-15.0)	9.1 +/- 0.5 (8.4-9.9)	7.3 +/- 0.7 (6.1-8.2)	Spherical to pyriform	3.8 +/- 0.5 (2.6-4.6)	3.3 +/- 0.5 (2.2-4.2)	3 or 4	NA	Present study
NA: not available or not described

## Sheet: Myxobolus spp. 
Species	Type Host	Locality	Organ	Myxospore shape	Myxospore length	Myxospore width	Myxospore thickness	Polar capsule shape	Polar capsule length (or diameter)	Polar capsule width	Polar tubule coils	Sutural folds	Reference
Myxobolus cartilaginis Hoffman, Putz & Dunbar, 1965	Lepomis macrochirus	USA	Head skeleton, gill arches, inner side opercula	Subspherical in front view, lenticular in side and end view	9.5-10.5	8.4-9.5	6.3-7.3	Pyriform	5	3	NA	8	Hoffman GL, Putz RE, Dunbar CE. 1965. Studies on Myxosoma cartilaginis n. sp. (Protozoa: Myxosporidea) of centrarchid fish and a synopsis of the myxosoma of North American Freshwater Fishes. Journal of Protozoology, 12, 319-332.
Myxobolus cartilaginis Hoffman, Putz & Dunbar, 1965	Lepomis macrochirus	USA	Not specified	Oval in valvular view, lenticular in side view	11.25 (10.7-11.7)	9.5 (9-10)	NA	NA	5.75	3.5	7	6 to 9	Lom J, Hoffman GL. 1971. Morphology of the spores of Myxosoma cerebralis (Hofer, 1903) and M. cartilaginis (Hoffman, Putz, and Dunbar, 1965). Journal of Parasitology, 57, 1302–1308.
Myxobolus cartilaginis Hoffman, Putz & Dunbar, 1965	Micropterus salmoides*	Mexico	Cartilage of the branchiostegal rays membrane	Oval to spherical in frontal view	9.4 (7.6-10.7)	7.1 (6.1-7.6)	5.6 (4.6-6.2)	Oval	4.4 (3.1-4.6)	1.6 (1.5-3.0)	NA	NA	Segovia-Salinas F, Jimenez-Guzman F. 1991. Myxobolus cartilaginis (Myxosporea:Myxobolidae) parasite of Micropterus salmoides at the Rodrigo Gomez dam, Nuevo Leon, Mexico. Publicaciones Biologicas F.C.B/U.A.N.L., Mexico, 5, 70-72.
Myxobolus curema Vieira, Agostinho, Negrelli, da Silva, de Azevedo & Abdallah, 2022	Mugil curema	Brazil	Gill arch and gill rays	Round in valvular view and oval in sutural view	6.5 +/- 0.3 (5.7-6.9)	5.9 +/- 0.4 (5.1-6.8)	5.0 +/- 0.3 (4.4-5.5)	Oval to pyriform	3.0 +/- 0.3 (2.4-3.4)	1.9 +/- 0.2 (1.6-2.5)	4	Edge markings, not counted	Vieira DHMD, Agostinho BN, Negrelli DC, da Silva RJ, de Azevedo RK, Abdallah VD. 2022. Taxonomy and systematics of two new species of Myxobolus (Cnidaria: Myxobolidae) parasitizing the gills of Mugil curema (Mugilidae) from the brazilian coast. Acta Parasitologica, 67, 1206–1216.
Myxobolus exiguus (Thélohan, 1895)	Chelon ramada	France	Gills	Subspherical in valvular view and ellipsoidal in sutural view	9.3 ± 0.6 (8.4–10.7)	8.2 ± 0.5 (7.6–8.9)	NA	Pyriform	4.8 ± 0.2 (4.4–5.3)	2.8 ± 0.3 (2.2–3.1)	5	NA	Rocha S, Azevedo C, Oliveira E, Alves Â, Antunes C, Rodrigues P, Casal G. (2019). Phylogeny and comprehensive revision of mugiliform-infecting myxobolids (Myxozoa, Myxobolidae), with the morphological and molecular redescription of the cryptic species Myxobolus exiguus. Parasitology, 146, 479-496.
Myxobolus mexicanus Yoshino & Noble, 1973	Coelorinchus scaphopsis	Mexico	Kidney	Elliptical in valvular view, bluntly fusiform in sutural view	8.7 (7.5-10)	6.2 (5.5-7)	NA	Pyriform, equal in size, anteriorly located and shifted to one side of the spore's valvular midline	2.9 (2-4)	1.6 (1-2)	NA	NA	Yoshino TP, Noble ER. 1973. Myxosporida of macrourid fishes from southern California and Mexico. Journal of Parasitology, 59, 844-850.
Myxobolus muscularis Rocha, Casal, Alves, Antunes, Rodrigues & Azevedo, 2019	Chelon ramada	Portugal	Heart and skeletal muscle	Oval in valvular view and ellipsoidal in sutural view	9.1 +/- 0.6 (8.0-10.0)	7.0 +/- 0.6 (6.0-8.7)	5.2 +/- 0.3 (4.7-6.0)	Pyriform	4.3 +/- 0.3 (4.0-5.0)	2.7 +/- 0.2 (2.0-3.3)	5 to 6	8 to 10	Rocha S, Casal G, Alves Â, Antunes C, Rodrigues P, Azevedo C. 2019. Myxozoan biodiversity in mullets (Teleostei, Mugilidae) unravels hyperdiversification of Myxobolus (Cnidaria, Myxosporea). Parasitology Research, 118, 3279-3305.
Myxobolus nuevoleonensis Segovia-Salinas, Jiménez-Guzman, Galaviz-Silva & Ramírez-Bon, 1991	Poecilia mexicana	Mexico	Bony tissues	Ovoid or pyriform	12.02(10.71-13.77)	7.37 (6.12-7.65)	6.12	Dissimilar in size, pyfirom	7.68 (6.12-9.18) **	3.45 (3.06-4.59) **	10 to 11	NA	Segovia-Salinas F, Jiménez-Guzman F, Galaviz-Silva L, Ramírez-Bon E. 1991. Myxobolus nuevoleonensis n. sp. (Myxozoa: Myxobolidae) parasite of fishes Poecilia mexicana and P. reticulata from Rio de la Silla near Monterrey, Nuevo León, Mexico. Reviews in Latin American Microbiology, 33, 265-269; and Segovia-Salinas, F., Jimenez-Guzman, F. and Ramirez-Bon, E. (1995), Redescription and Ultrastructure…	Feliciano Segovia-Salinas , Fernando Jimenez-Guzman & Enrique Ramirez-Bon (1995) Redescription and Ultrastructure of Myxobolus nuevoleonensis (Myxosporea: Bivalvulea), a Parasite of the Shortfin Molly and Guppy, Journal of Aquatic Animal Health, 7:1, 70-74, DOI: 10.1577/1548-8667(1995)007<0070:RAUOMN>2.3.CO;2
Myxobolus peritonaeum Rocha, Casal, Alves, Antunes, Rodrigues & Azevedo, 2019	Chelon labrosus	Portugal	Visceral peritoneum	Oval in valvular view	8.1 +/- 0.2 (8.0-8.3)	7.1 +/- 0.2 (6.7-7.3)	NA	Pyriform	3.8 +/- 0.2 (3.3-4.0)	2.4 +/- 0.2 (2.0-2.7)	4 to 5	8 to 10	Rocha S, Casal G, Alves Â, Antunes C, Rodrigues P, Azevedo C. 2019. Myxozoan biodiversity in mullets (Teleostei, Mugilidae) unravels hyperdiversification of Myxobolus (Cnidaria, Myxosporea). Parasitology Research, 118, 3279-3305.
Myxobolus pupkoi Gupta, Haddas-Sasson, Gayer & Huchon, 2022	Chelon ramada	Israel	Gill arch	Oval to sub-spherical in valvular view and ellipsoidal in sutural view	5.84 +/- 0.13 (5.67-6.14)	5.41 +/- 0.09 (5.30-5.53)	NA	Pyriform and bottle-necked	2.44 +/- 0.20 (2.25-2.73)	1.34 +/- 0.19 (1.14-1.80)	4 to 5	8 to 9	Gupta A, Haddas-Sasson M, Gayer K, Huchon D. 2022. Myxozoan infection in thinlip mullet Chelon ramada (Mugiliformes: Mugilidae) in the Sea of Galilee. Scientific Reports, 12, 10049.
Myxobolus ramadus Rocha, Casal, Alves, Antunes, Rodrigues & Azevedo, 2019	Chelon ramada	Portugal	Gill lamellae	Spherical to subspherical in valvular view, ellipsoidal in sutural view	8.2 +/- 0.5 (7.3-9.3)	7.9 +/- 0.2 (7.3-8.3)	6.4 +/- 0.2 (6.0-6.7)	Pyriform	4.2 +/- 0.2 (4.0-4.3)	3.0 +/- 0.3 (2.7-3.3)	5 to 6	NA	Rocha S, Casal G, Alves Â, Antunes C, Rodrigues P, Azevedo C. 2019. Myxozoan biodiversity in mullets (Teleostei, Mugilidae) unravels hyperdiversification of Myxobolus (Cnidaria, Myxosporea). Parasitology Research, 118, 3279-3305.
Myxobolus zoqueus sp. n.	Dajaus monticola	Mexico	Gall bladder	Oval in valvular view, ellipsoidal in sutural view	7.9 ± 0.3 (7.3-8.6)	5.9 ± 0.4 (4.7-6.5)	NA	Pyriform	2.6 ± 0.3 (2.0-3.1)	1.6 ± 0.2 (1.1-2.2)	2 to 3	4 to 5	Present study
Comments
NA: not available or not described
* Other host species
** M. nuevoleonensis has "aberrant" spores with dissimilar polar capsules. Measurements: Large PCL 5.20-8.59, PCW 3.50-4.70; Small PCL 4.5, PCW 2
